# Supplementary material for: Key factors associated with quality of postnatal care: a pooled analysis of 23 countries
Source: eClinicalMedicine. 2023 Jul 20;62:102090. doi: 10.1016/j.eclinm.2023.102090 (PMC10393561; doi:10.1016/j.eclinm.2023.102090)
Supplement: Appendix Tables S1–S3 [file mmc1.xlsx]

## Sheet: aT1-VIF
Appendix Table 1. Variance inflation factor (VIF) for the risk factors
Factors	VIF
Living in urban areas	1.38
High maternal education	1.88
Female household head	1.12
Reading newspaper or magazine at least once a week	1.11
Listening to radio at least once a week	1.08
Watching television at least once a week	1.48
Owns a mobile telephone	1.52
Maternal age at first birth above 18	1.36
Maternal age at last birth between 35 and 49	4.21
Delivery with SBA	3.6
≥ 4 ANC visits	1.41
Institutional delivery	3.28
High educational level of household head	1.41
Currently married	1.14
Richest household wealth	1.14

## Sheet: aT2-maternal behaviors
Appendix Table 2. Distribution of 4 maternal PNC behaviours
Number of maternal PNC behaviours	Number of women	Percentage (%)	Sample prevalence (%)
0	36713	23.58	26.57
1	11007	7.07	6.26
2	39082	25.11	25.21
3	19382	12.45	11.87
4	49488	31.79	30.18
Effective maternal PNC rate	0.5576

## Sheet: aT3-neonatal behaviors
Appendix Table 3. Distribution of 9 neonatal PNC behaviours
Number of neonatal PNC behaviours	Number of women	Percentage (%)	Sample prevalence (%)
0	24322	15.62	23.17
1	20719	13.31	10.6
2	16584	10.65	9.35
3	10418	6.69	7.25
4	10220	6.57	6.66
5	12444	7.99	7.6
6	17215	11.06	10.35
7	23586	15.15	12.63
8	16838	10.82	9.95
9	3326	2.14	2.44
Effective neonatal PNC rate	0.5284
